# Supplementary material for: Echocardiographic Evidence of Left Ventricular Dysfunction in COPD: Relationship with Disease Severity
Source: Medicina (Kaunas). 2025 Jul 11;61(7):1260. doi: 10.3390/medicina61071260 (PMC12301051; doi:10.3390/medicina61071260)
Supplement: Supplementary file 1 [file medicina-61-01260-s001.zip]

Archive with 1 entries (1 files):
- medicina-3688504-supplementary.pdf
